# Supplementary material for: The Current State of Mock Circulatory Loop Applications in Aortic and Cardiovascular Research: A Scoping Review
Source: Biomedicines. 2025 Dec 22;14(1):28. doi: 10.3390/biomedicines14010028 (PMC12839285; doi:10.3390/biomedicines14010028)
Supplement: Supplementary file 1 [file biomedicines-14-00028-s001.zip]

Archive with 1 entries (1 files):
- biomedicines-4001562-supplementary.pdf
